# Supplementary material for: Six New Compounds from the Herbaceous Stems of Ephedra intermedia Schrenket C. A. Meyer and Their Lung-Protective Activity
Source: Molecules. 2024 Jan 16;29(2):0. doi: 10.3390/molecules29020432 (PMC11154346; doi:10.3390/molecules29020432)
Supplement: Supplementary file 1 [file molecules-29-00432-s001.zip]

Archive with 1 entries (1 files):
- molecules-2812761-supplementary.pdf
